# Supplementary material for: The explanatory power of silent comics: An assessment in the context of knowledge transfer and agricultural extension to rural communities in southwestern Madagascar
Source: PLoS One. 2019 Jun 6;14(6):e0217843. doi: 10.1371/journal.pone.0217843 (PMC6553738; doi:10.1371/journal.pone.0217843)
Supplement: S4 Text — File consists of Excel spreadsheets. (XLSX) [file pone.0217843.s010.xlsx]

## Sheet: Data respondents
RESP_ID	COMMUNITY	AGE	GENDER	EDUCATION
1	Marofijery	15	male	2
2	Andremba	23	female	1
3	Ampotaka	28	female	1
4	Miarintsoa	45	female	1
5	Marofijery	15	male	2
6	Efoetse	16	male	1
7	Efoetse	18	male	2
8	Ankilibory	36	male	2
9	Efoetse	32	male	2
10	Ankilibory	40	female	4
11	Marofijery	24	female	1
12	Ampotaka	34	female	1
13	Marofijery	40	female	1
14	Efoetse	16	male	2
15	Ankilibory	30	female	1
16	Efoetse	26	male	1
17	Andremba	30	female	2
18	Efoetse	32	male	1
19	Ankilibory	11	female	1
20	Andremba	50	female	2
21	Efoetse	22	female	2
22	Ampotaka	27	male	1
23	Marofijery	45	male	2
24	Marofijery	12	male	2
25	Ankilibory	54	male	4
26	Andremba	48	male	7
27	Miarintsoa	44	male	1
28	Andremba	20	female	1
29	Andremba	30	female	2
30	Efoetse	45	female	4
31	Ankilibory	NA	female	1
32	Efoetse	43	female	5
33	Marofijery	60	female	1
34	Marofijery	25	female	1
35	Ankilibory	20	female	2
36	Ankilibory	15	male	3
37	Miarintsoa	19	female	4
38	Ankilibory	18	female	2
39	Andremba	50	female	3
40	Marofijery	16	male	4
41	Marofijery	16	male	2
42	Miarintsoa	26	female	2
43	Miarintsoa	30	female	1
44	Efoetse	18	female	4
45	Andremba	30	male	6
46	Marofijery	20	female	7
47	Andremba	40	female	2
48	Ankilibory	40	female	2
49	Andremba	15	female	4
50	Ampotaka	23	male	1
51	Ankilibory	20	male	6
52	Efoetse	35	female	2
53	Andremba	34	female	1
54	Andremba	33	male	1
55	Marofijery	20	male	4
56	Ankilibory	32	female	1
57	Ampotaka	17	female	4
58	Marofijery	20	female	4
59	Ampotaka	20	male	1
60	Andremba	20	male	6
61	Marofijery	11	male	2
62	Ampotaka	20	male	1
63	Andremba	37	female	4
64	Miarintsoa	19	female	2
65	Ampotaka	38	female	2
66	Miarintsoa	45	female	1
67	Ankilibory	28	female	2
68	Ankilibory	12	male	4
69	Marofijery	18	female	2
70	Ampotaka	52	male	1
71	Miarintsoa	32	female	1
72	Efoetse	50	female	1
73	Ankilibory	30	female	2
74	Efoetse	15	male	1
75	Andremba	35	female	2
76	Marofijery	60	male	1
77	Marofijery	40	female	2
78	Efoetse	13	female	2
79	Ankilibory	35	male	2
80	Marofijery	36	male	1
81	Marofijery	25	female	2
82	Marofijery	30	female	1
83	Marofijery	22	female	1
84	Ampotaka	20	female	2
85	Marofijery	30	female	1
86	Marofijery	11	male	2
87	Marofijery	28	female	1
88	Ampotaka	18	female	2
89	Marofijery	17	female	2
90	Efoetse	26	female	6
91	Efoetse	20	female	4
92	Efoetse	26	female	2
93	Ampotaka	23	male	1
94	Andremba	33	female	2
95	Andremba	58	male	2
96	Efoetse	27	female	2
97	Miarintsoa	20	female	1
98	Ampotaka	28	female	1
99	Miarintsoa	32	female	1
100	Ampotaka	37	male	1
101	Ampotaka	33	male	1
102	Efoetse	14	male	1
103	Marofijery	29	male	2
104	Ankilibory	35	male	4
105	Ampotaka	30	male	1
106	Ampotaka	30	female	1
107	Miarintsoa	30	female	1
108	Miarintsoa	18	male	2
109	Marofijery	18	female	3
110	Ankilibory	34	female	2
111	Ankilibory	50	male	3
112	Miarintsoa	30	female	1
113	Marofijery	32	male	2
114	Miarintsoa	20	female	2
115	Ankilibory	46	male	1
116	Andremba	21	female	1
117	Andremba	38	male	3
118	Ankilibory	15	female	2
119	Efoetse	17	male	3
120	Marofijery	19	male	2
121	Efoetse	53	female	2
122	Miarintsoa	20	female	2
123	Ampotaka	34	male	1
124	Marofijery	24	male	1
125	Ankilibory	15	female	4
126	Marofijery	26	male	1
127	Ampotaka	23	male	1
128	Ankilibory	45	male	2
129	Ankilibory	50	male	2
130	Ampotaka	25	male	2
131	Efoetse	18	male	2
132	Andremba	50	female	1
133	Marofijery	15	female	4
134	Ampotaka	23	female	2
135	Miarintsoa	35	male	2
136	Miarintsoa	25	female	1
137	Andremba	30	male	1
138	Miarintsoa	42	male	2
139	Andremba	60	female	1
140	Marofijery	22	male	1
141	Ankilibory	18	female	4
142	Miarintsoa	40	female	2
143	Miarintsoa	40	female	1
144	Marofijery	32	female	2

## Sheet: Code List Data respondents
CODE	DATA GATHERED	PARAMTER	DATA FORMAT	RESPONSE	QUESTION
RESP_ID	Identification number of respondent	metadata, seperator	continous, integer	consecutive; 1-144
COMMUNITY	Name of community	metadata, seperator, explanatory	categorical	Ampotaka/Andremba/Ankilibory/Efoetse/Marofijery/Miarintsoa
AGE	Age of respondent	metadata, explanatory	continous, integer
GENDER	Sex of respondent	metadata, explanatory	categorical, factor	male/female
EDUCATION	Level of Education	metadata, explanatory	continous, categorical	1-7 +++ 1 - no formal education/2 - visited Primary school/3 - finished Primary school/4 - visited Secondary school/5 - finished Secondary school/6 - High school/7 - University
NA - no available data

## Sheet: Data 2nd survey
SURVEY	RUN_ID	COMIC	RESP_ID	UNDER	NORMPRAC	INFEXT	NOSTORY	DESC_NP	DESC_SP	DESC_DIFF	PERC_CONSEQ_NP	PERC_CONSEQ_SP	WILLADAP	PRENC
2	1	COMPOST	3	0	SP	YES	LESS	0	0	0	Insufficient_Yield	Sufficient_Yield	2	YES
2	2	WILDYAM	3	2	NP	NO	LESS	1	1	1	Plant_extinction	Increased_Yield	2	YES
2	3	COMPOST	12	1	SP	NO	EXACT	1	1	1	Reduced_Plant_Growth	Improved_Plant_Growth	SUBSET	NO
2	4	WILDYAM	12	2	NP	NO	MORE	2	2	2	No_Yield	Increased_Yield	2	NO
2	5	COMPOST	22	1	NP	NO	MORE	1	1	1	Reduced_Plant_Growth	Increased_Yield	2	YES
2	6	WILDYAM	22	1	NP	NO	MORE	1	1	1	Insufficient_Yield	Continous_Yield	2	YES
2	7	COMPOST	50	2	SP	NO	MORE	1	1	1	Plant_death	Improved_Plant_Growth	SUBSET	NO
2	8	WILDYAM	50	2	NP	NO	EXACT	2	2	1	No_Yield	Continous_Yield	2	YES
2	9	COMPOST	57	1	SP	NO	LESS	NA	2	2	Plant_death	Improved_Plant_Growth	SUBSET	YES
2	10	WILDYAM	57	1	NP	NO	EXACT	1	1	1	Reduced_Plant_Regeneration	Increased_Yield	2	NO
2	11	COMPOST	59	1	SP	NO	EXACT	1	2	2	Reduced_Plant_Growth	Improved_Plant_Growth	SUBSET	NO
2	12	WILDYAM	59	1	NP	NO	MORE	1	1	1	Plant_extinction	Improved_Plant_Regeneration	2	NO
2	13	COMPOST	62	1	NP	NO	LESS	1	1	1	Reduced_Plant_Growth	Improved_Plant_Growth	2	NO
2	14	WILDYAM	62	1	NP	NO	EXACT	1	1	1	Plant_extinction	Increased_Yield	2	NO
2	15	COMPOST	65	1	NP	NO	MORE	1	1	1	Reduced_Plant_Growth	Improved_Plant_Growth	2	NO
2	16	WILDYAM	65	1	NP	NO	EXACT	1	1	1	No_Yield	Continous_Yield	2	NO
2	17	COMPOST	70	2	NP	NO	EXACT	2	2	2	Other_Factors	No_Answer	0	YES
2	18	WILDYAM	70	2	NP	NO	EXACT	2	2	2	No_Consequences	No_Changes	0	YES
2	19	COMPOST	84	2	NP	YES	EXACT	2	2	2	Insufficient_Yield	Increased_Yield	2	YES
2	20	WILDYAM	84	2	NP	NO	EXACT	2	2	2	Plant_extinction	Increased_Yield	2	YES
2	21	WILDYAM	88	1	NP	NO	EXACT	1	1	1	Plant_extinction	Increased_Yield	2	YES
2	22	COMPOST	93	2	NP	NO	EXACT	2	2	2	Reduced_Plant_Growth	Improved_Plant_Growth	2	NO
2	23	WILDYAM	93	1	NP	NO	EXACT	2	2	2	No_Yield	Improved_Plant_Regeneration	2	NO
2	24	COMPOST	98	0	NP	YES	EXACT	1	0	1	Reduced_Plant_Growth	Increased_Yield	2	YES
2	25	WILDYAM	98	1	NP	NO	LESS	1	1	1	Reduced_Yield	Increased_Yield	0	YES
2	26	COMPOST	100	1	NP	NO	MORE	0	1	1	No_Yield	Improved_Plant_Growth	2	NO
2	27	WILDYAM	100	1	NP	YES	MORE	1	1	1	Reduced_Plant_Regeneration	Increased_Yield	2	YES
2	28	COMPOST	101	1	SP	YES	LESS	1	1	2	Reduced_Plant_Growth	Improved_Plant_Growth	SUBSET	YES
2	29	WILDYAM	101	1	NP	YES	LESS	1	1	1	No_Consequences	Other_Factors	0	YES
2	30	WILDYAM	105	1	NP	NO	MORE	1	1	1	Insufficient_Yield	Increased_Yield	2	YES
2	31	COMPOST	105	1	NP	NO	MORE	1	1	1	Reduced_Plant_Growth	Improved_Plant_Growth	2	NO
2	32	COMPOST	106	0	SP	YES	LESS	0	0	0	Reduced_Plant_Growth	Increased_Yield	SUBSET	NO
2	33	WILDYAM	106	0	NP	NO	LESS	0	0	0	No_Consequences	Continous_Yield	0	YES
2	34	COMPOST	123	0	NP	NO	LESS	0	0	0	Insufficient_Yield	Increased_Yield	2	NO
2	35	WILDYAM	123	1	NP	NO	LESS	0	0	0	No_Answer	No_Answer	0	YES
2	36	COMPOST	127	0	SP	YES	LESS	1	1	1	Reduced_Yield	Increased_Yield	2	YES
2	37	WILDYAM	127	0	NP	NO	LESS	0	0	0	No_Consequences	No_Changes	0	YES
2	38	COMPOST	130	0	SP	YES	LESS	0	0	0	No_Yield	Increased_Yield	2	YES
2	39	WILDYAM	130	1	NP	NO	EXACT	2	2	2	Plant_extinction	Continous_Yield	2	YES
2	40	COMPOST	134	0	NC	NO	LESS	0	1	0	No_Yield	Increased_Yield	SUBSET	NO
2	41	WILDYAM	134	0	NP	NO	LESS	1	1	1	No_Consequences	No_Answer	2	YES
2	42	WILDYAM	2	1	NP	NO	EXACT	1	1	1	Insufficient_Yield	Continous_Yield	2	NO
2	43	COMPOST	2	2	NP	NO	EXACT	2	2	2	Reduced_Plant_Growth	Improved_Plant_Growth	2	YES
2	44	COMPOST	17	0	SP	NO	EXACT	1	1	1	Insufficient_Yield	Increased_Yield	SUBSET	YES
2	45	WILDYAM	17	1	NP	NO	EXACT	1	1	1	No_Consequences	Improved_Plant_Regeneration	2	NO
2	46	WILDYAM	20	2	SP	NO	EXACT	1	1	1	Insufficient_Yield	Continous_Yield	SUBSET	YES
2	47	COMPOST	20	2	SP	NO	EXACT	1	2	1	Reduced_Plant_Growth	Improved_Plant_Growth	SUBSET	NO
2	48	WILDYAM	26	2	NP	YES	EXACT	2	2	2	Insufficient_Yield	Increased_Yield	2	YES
2	49	COMPOST	26	2	SP	NO	EXACT	2	2	2	Reduced_Plant_Growth	Improved_Plant_Growth	SUBSET	NO
2	50	COMPOST	28	0	SP	YES	MORE	0	0	0	No_Yield	Increased_Yield	SUBSET	YES
2	51	WILDYAM	28	0	NP	NO	EXACT	1	1	1	No_Consequences	Continous_Yield	2	NO
2	52	COMPOST	29	0	SP	NO	EXACT	0	0	1	Insufficient_Yield	Increased_Yield	SUBSET	YES
2	53	WILDYAM	29	2	NP	NO	EXACT	2	2	2	Reduced_Yield	Continous_Yield	2	YES
2	54	COMPOST	39	0	SP	NO	LESS	0	0	0	Other_Factors	Increased_Yield	SUBSET	YES
2	55	WILDYAM	39	0	NP	NO	LESS	0	0	0	No_Consequences	No_Answer	0	YES
2	56	COMPOST	45	1	SP	NO	MORE	1	1	1	Insufficient_Yield	Increased_Yield	SUBSET	YES
2	57	WILDYAM	45	0	NC	NO	LESS	0	0	0	No_Consequences	Increased_Yield	2	YES
2	58	WILDYAM	47	1	NP	NO	LESS	1	1	1	Insufficient_Yield	Continous_Yield	2	YES
2	59	COMPOST	47	2	SP	NO	EXACT	2	2	2	Reduced_Plant_Growth	Improved_Plant_Growth	SUBSET	YES
2	60	COMPOST	49	1	SP	NO	EXACT	2	2	2	Insufficient_Yield	Increased_Yield	SUBSET	YES
2	61	WILDYAM	49	2	NP	NO	MORE	2	2	2	No_Consequences	Improved_Plant_Regeneration	2	YES
2	62	COMPOST	53	1	SP	NO	MORE	0	0	0	Insufficient_Yield	Increased_Yield	2	YES
2	63	WILDYAM	53	1	NP	NO	MORE	1	1	1	Reduced_Yield	No_Answer	1	NO
2	64	WILDYAM	54	2	NP	NO	EXACT	2	2	2	Insufficient_Yield	Improved_Plant_Regeneration	2	YES
2	65	COMPOST	54	2	SP	NO	EXACT	2	2	2	Reduced_Plant_Growth	Improved_Plant_Growth	SUBSET	NO
2	66	WILDYAM	60	2	NP	NO	EXACT	2	2	2	No_Consequences	Increased_Yield	2	YES
2	67	COMPOST	63	2	SP	NO	MORE	1	1	1	Insufficient_Yield	Increased_Yield	SUBSET	YES
2	68	WILDYAM	63	0	NP	NO	MORE	0	0	0	Reduced_Yield	Increased_Yield	2	YES
2	69	WILDYAM	75	2	SP	NO	EXACT	2	2	2	Insufficient_Yield	Improved_Plant_Regeneration	SUBSET	YES
2	70	COMPOST	75	2	SP	NO	EXACT	2	2	2	Reduced_Plant_Growth	Improved_Plant_Growth	SUBSET	YES
2	71	WILDYAM	94	1	NP	NO	MORE	1	1	1	No_Yield	Increased_Yield	2	YES
2	72	COMPOST	94	2	SP	YES	EXACT	2	2	2	Reduced_Plant_Growth	Improved_Plant_Growth	SUBSET	YES
2	73	WILDYAM	95	1	NP	NO	LESS	1	1	1	Insufficient_Yield	Continous_Yield	2	YES
2	74	COMPOST	95	2	SP	NO	EXACT	2	2	2	Reduced_Plant_Growth	Improved_Plant_Growth	SUBSET	NO
2	75	WILDYAM	116	0	NP	NO	EXACT	1	1	1	Insufficient_Yield	Continous_Yield	2	YES
2	76	COMPOST	116	2	SP	NO	EXACT	2	2	2	Reduced_Plant_Growth	Improved_Plant_Growth	SUBSET	NO
2	77	WILDYAM	117	3	NP	NO	MORE	3	3	3	Insufficient_Yield	Increased_Yield	2	YES
2	78	COMPOST	117	3	SP	NO	MORE	3	3	3	Reduced_Plant_Growth	Improved_Plant_Growth	SUBSET	YES
2	79	WILDYAM	132	1	NP	NO	EXACT	1	1	1	Plant_extinction	Continous_Yield	2	NO
2	80	COMPOST	132	1	SP	NO	EXACT	1	1	1	Reduced_Plant_Growth	Improved_Plant_Growth	SUBSET	YES
2	81	COMPOST	137	0	SP	NO	EXACT	0	0	0	Other_Factors	Increased_Yield	2	YES
2	82	WILDYAM	137	0	NP	NO	LESS	0	0	0	No_Consequences	No_Changes	1	YES
2	83	COMPOST	139	0	SP	NO	EXACT	0	0	1	Reduced_Yield	Increased_Yield	SUBSET	YES
2	84	WILDYAM	139	0	NP	NO	EXACT	0	0	1	No_Consequences	Improved_Plant_Regeneration	0	NO
2	85	SAMATA	8	2	SP	YES	EXACT	2	2	2	Plant_extinction	Improved_Plant_Growth	SUBSET	YES
2	86	COMPOST	10	1	SP	YES	EXACT	1	2	1	Reduced_Plant_Growth	Improved_Plant_Growth	SUBSET	YES
2	87	COMPOST	15	1	SP	NO	MORE	1	1	1	No_Yield	Increased_Yield	SUBSET	YES
2	88	COMPOST	19	1	SP	NO	EXACT	1	1	1	Reduced_Plant_Growth	Improved_Plant_Growth	SUBSET	NO
2	89	SAMATA	25	2	SP	YES	EXACT	2	2	2	Plant_extinction	Improved_Plant_Growth	SUBSET	NO
2	90	COMPOST	31	1	SP	NO	MORE	2	2	1	No_Yield	Other_Factors	SUBSET	YES
2	91	COMPOST	35	2	SP	NO	MORE	2	2	2	No_Yield	Increased_Yield	2	YES
2	92	SAMATA	36	2	SP	NO	EXACT	3	2	2	Plant_extinction	Improved_Plant_Growth	SUBSET	NO
2	93	COMPOST	38	0	SP	NO	MORE	0	0	0	Reduced_Plant_Growth	Increased_Yield	SUBSET	NO
2	94	COMPOST	48	2	SP	NO	MORE	2	2	2	Reduced_Plant_Growth	Improved_Plant_Growth	SUBSET	YES
2	95	SAMATA	51	2	SP	NO	MORE	2	2	2	Plant_extinction	Increased_Harvest	SUBSET	NO
2	96	COMPOST	51	2	SP	NO	MORE	2	2	2	Reduced_Plant_Growth	Improved_Plant_Growth	SUBSET	NO
2	97	COMPOST	56	1	NP	NO	EXACT	1	1	1	No_Consequences	Improved_Plant_Growth	2	YES
2	98	COMPOST	67	2	NP	NO	MORE	2	2	2	No_Yield	Other_Factors	2	NO
2	99	SAMATA	68	2	SP	YES	EXACT	3	3	3	Reduced_Plant_Regeneration	Continous_Harvest	SUBSET	YES
2	100	COMPOST	73	3	NP	NO	EXACT	3	3	3	Reduced_Plant_Growth	Improved_Plant_Growth	2	NO
2	101	SAMATA	79	2	SP	YES	EXACT	2	2	2	Plant_extinction	Improved_Plant_Growth	SUBSET	NO
2	102	COMPOST	79	2	NP	NO	EXACT	2	2	2	No_Yield	Improved_Plant_Growth	2	NO
2	103	SAMATA	104	2	SP	NO	MORE	2	2	2	Plant_extinction	Improved_Plant_Growth	SUBSET	NO
2	104	COMPOST	104	2	SP	NO	MORE	3	3	3	Reduced_Plant_Growth	Improved_Plant_Growth	SUBSET	NO
2	105	COMPOST	110	1	NP	NO	MORE	1	1	1	Reduced_Plant_Growth	Improved_Plant_Growth	2	NO
2	106	COMPOST	111	2	SP	YES	EXACT	2	2	2	Reduced_Plant_Growth	Other_Factors	SUBSET	YES
2	107	SAMATA	111	3	SP	YES	EXACT	3	3	3	Fodder_Shortage_Zebu	Continous_Harvest	SUBSET	YES
2	108	SAMATA	115	2	SP	YES	MORE	1	1	1	Fodder_Shortage_Zebu	Fodder_Security_Zebu	SUBSET	YES
2	109	COMPOST	118	1	NP	NO	MORE	1	1	1	Reduced_Plant_Growth	Improved_Plant_Growth	2	NO
2	110	COMPOST	125	2	SP	YES	EXACT	1	1	1	Reduced_Plant_Growth	Improved_Plant_Growth	SUBSET	YES
2	111	SAMATA	128	2	SP	NO	EXACT	2	2	2	Plant_extinction	Improved_Plant_Growth	SUBSET	NO
2	112	COMPOST	128	2	NP	NO	EXACT	2	2	2	Reduced_Plant_Growth	Improved_Plant_Growth	2	NO
2	113	SAMATA	129	1	SP	YES	MORE	1	1	2	Plant_extinction	Improved_Plant_Growth	SUBSET	YES
2	114	COMPOST	141	2	SP	NO	EXACT	2	2	2	No_Yield	Increased_Yield	SUBSET	NO
2	115	SAMATA	6	3	SP	YES	EXACT	3	3	3	Plant_extinction	Continous_Harvest	SUBSET	NO
2	116	SAMATA	7	2	SP	NO	EXACT	2	2	2	Fodder_Shortage_Zebu	Fodder_Security_Zebu	SUBSET	YES
2	117	SAMATA	9	2	SP	YES	EXACT	2	2	2	Plant_extinction	Continous_Harvest	SUBSET	YES
2	118	COMPOST	9	2	NP	NO	EXACT	2	2	2	Reduced_Plant_Growth	Improved_Plant_Growth	2	NO
2	119	SAMATA	14	3	SP	NO	EXACT	3	3	3	Plant_extinction	Improved_Plant_Growth	SUBSET	NO
2	120	SAMATA	16	2	SP	YES	EXACT	2	2	2	Plant_extinction	Continous_Harvest	SUBSET	NO
2	121	SAMATA	18	2	SP	YES	EXACT	2	2	2	Plant_extinction	Continous_Harvest	SUBSET	YES
2	122	SAMATA	21	3	SP	YES	EXACT	2	2	2	Plant_extinction	Continous_Harvest	SUBSET	NO
2	123	COMPOST	30	2	NP	NO	EXACT	1	2	2	Reduced_Plant_Growth	Improved_Plant_Growth	2	NO
2	124	COMPOST	32	1	SP	NO	EXACT	1	1	0	Reduced_Plant_Growth	Improved_Plant_Growth	2	YES
2	125	COMPOST	44	2	NP	NO	MORE	2	2	2	Reduced_Plant_Growth	Improved_Plant_Growth	2	NO
2	126	COMPOST	52	2	NP	NO	MORE	1	2	2	Reduced_Plant_Growth	Improved_Plant_Growth	2	NO
2	127	COMPOST	72	2	SP	NO	MORE	1	1	1	Reduced_Plant_Growth	Improved_Plant_Growth	SUBSET	NO
2	128	SAMATA	74	2	SP	YES	EXACT	3	3	3	Fodder_Shortage_Zebu	Fodder_Security_Zebu	SUBSET	YES
2	129	COMPOST	78	2	SP	YES	EXACT	2	2	2	No_Answer	Improved_Plant_Growth	SUBSET	NO
2	130	COMPOST	90	2	SP	YES	MORE	2	2	2	No_Yield	Increased_Yield	SUBSET	YES
2	131	COMPOST	91	3	NP	NO	EXACT	2	2	2	Reduced_Plant_Growth	Improved_Plant_Growth	2	NO
2	132	COMPOST	92	3	SP	NO	EXACT	3	2	2	Reduced_Plant_Growth	Improved_Plant_Growth	SUBSET	YES
2	133	COMPOST	96	2	SP	NO	EXACT	1	1	1	Reduced_Plant_Growth	Improved_Plant_Growth	SUBSET	NO
2	134	SAMATA	102	3	SP	YES	EXACT	3	3	3	Plant_extinction	Continous_Harvest	SUBSET	NO
2	135	SAMATA	119	3	SP	YES	EXACT	3	3	3	Fodder_Shortage_Zebu	Improved_Plant_Growth	SUBSET	YES
2	136	COMPOST	121	1	NC	NO	MORE	0	0	0	No_Answer	No_Answer	2	NO
2	137	SAMATA	131	2	SP	YES	EXACT	2	2	2	Plant_extinction	Improved_Plant_Growth	SUBSET	NO
2	138	COMPOST	144	1	SP	YES	EXACT	1	2	1	Reduced_Plant_Growth	Improved_Plant_Growth	SUBSET	YES
2	139	SAMATA	1	2	SP	YES	EXACT	2	2	2	Plant_extinction	Improved_Plant_Growth	SUBSET	YES
2	140	SAMATA	5	2	NP	YES	EXACT	2	2	1	Plant_extinction	Fodder_Security_Zebu	2	YES
2	141	COMPOST	5	2	NP	NO	MORE	2	2	2	Plant_death	Improved_Plant_Growth	2	NO
2	142	COMPOST	11	2	SP	YES	EXACT	2	2	2	Reduced_Plant_Growth	Increased_Yield	SUBSET	YES
2	143	COMPOST	13	1	NP	NO	EXACT	2	2	1	Reduced_Plant_Growth	Improved_Plant_Growth	2	NO
2	144	SAMATA	23	2	SP	NO	EXACT	2	2	2	Plant_extinction	Improved_Plant_Growth	SUBSET	YES
2	145	SAMATA	24	2	SP	YES	EXACT	2	2	2	Plant_extinction	Continous_Harvest	SUBSET	NO
2	146	COMPOST	33	1	SP	YES	LESS	1	1	1	Reduced_Yield	Increased_Yield	SUBSET	YES
2	147	COMPOST	34	1	SP	NO	MORE	1	1	1	No_Yield	Improved_Plant_Growth	SUBSET	YES
2	148	SAMATA	40	2	SP	NO	EXACT	2	2	2	Plant_extinction	Increased_Harvest	SUBSET	NO
2	149	SAMATA	41	2	SP	NO	MORE	2	2	2	Plant_extinction	Continous_Harvest	SUBSET	YES
2	150	SAMATA	41	2	SP	YES	EXACT	2	2	2	Plant_extinction	Improved_Plant_Growth	SUBSET	YES
2	151	COMPOST	46	1	NC	NO	EXACT	1	2	1	Plant_death	Improved_Plant_Growth	2	NO
2	152	COMPOST	55	2	NP	NO	MORE	2	2	2	Reduced_Plant_Growth	Improved_Plant_Growth	2	NO
2	153	COMPOST	58	2	SP	YES	MORE	2	2	2	Reduced_Yield	Improved_Plant_Growth	SUBSET	NO
2	154	SAMATA	61	2	SP	NO	EXACT	2	2	3	Reduced_Plant_Regeneration	Improved_Plant_Growth	SUBSET	YES
2	155	COMPOST	69	2	SP	NO	EXACT	2	2	2	Reduced_Plant_Growth	Increased_Yield	SUBSET	YES
2	156	SAMATA	76	2	SP	YES	EXACT	2	2	2	Reduced_Plant_Regeneration	NA	SUBSET	NO
2	157	COMPOST	77	2	NP	NO	EXACT	2	2	2	Plant_death	Improved_Plant_Growth	2	NO
2	158	SAMATA	80	2	SP	NO	EXACT	2	2	2	Plant_extinction	Improved_Plant_Growth	SUBSET	YES
2	159	COMPOST	81	2	SP	NO	EXACT	2	2	2	Reduced_Plant_Growth	Improved_Plant_Growth	SUBSET	YES
2	160	COMPOST	82	1	NP	NO	EXACT	1	1	1	Other_Factors	No_Changes	2	YES
2	161	SAMATA	82	2	SP	YES	LESS	0	0	0	Plant_extinction	Increased_Harvest	SUBSET	YES
2	162	COMPOST	83	0	NC	YES	LESS	0	0	0	No_Answer	Other_Factors	2	YES
2	163	SAMATA	85	2	SP	YES	EXACT	2	2	2	Fodder_Shortage_Zebu	Fodder_Security_Zebu	SUBSET	YES
2	164	COMPOST	85	2	SP	NO	EXACT	2	1	1	Reduced_Plant_Growth	Improved_Plant_Growth	SUBSET	NO
2	165	SAMATA	86	2	SP	YES	EXACT	3	3	3	Reforestation	Increased_Harvest	SUBSET	YES
2	166	COMPOST	87	2	NP	NO	EXACT	2	2	2	Other_Factors	No_Answer	0	NO
2	167	COMPOST	89	2	SP	NO	MORE	2	2	2	Reduced_Plant_Growth	Improved_Plant_Growth	SUBSET	NO
2	168	COMPOST	103	2	NP	NO	MORE	2	2	2	Reduced_Plant_Growth	Improved_Plant_Growth	2	NO
2	169	SAMATA	103	2	SP	NO	EXACT	2	2	2	Plant_extinction	Continous_Harvest	SUBSET	NO
2	170	COMPOST	109	2	NC	NO	MORE	2	2	2	Plant_death	Improved_Plant_Growth	2	NO
2	171	SAMATA	113	2	SP	YES	EXACT	2	2	2	Plant_extinction	Continous_Harvest	SUBSET	YES
2	172	SAMATA	120	2	SP	NO	EXACT	NA	2	2	Plant_extinction	Continous_Harvest	SUBSET	YES
2	173	SAMATA	124	2	SP	YES	MORE	2	2	2	Reduced_Plant_Regeneration	Increased_Harvest	SUBSET	YES
2	174	SAMATA	126	2	SP	YES	MORE	2	2	2	Plant_extinction	Increased_Harvest	SUBSET	YES
2	175	COMPOST	133	2	SP	NO	EXACT	2	2	2	Reduced_Yield	Increased_Yield	SUBSET	NO
2	176	SAMATA	140	2	SP	YES	EXACT	2	2	2	Plant_extinction	Fodder_Security_Zebu	SUBSET	YES
2	177	COMPOST	4	0	NC	NO	LESS	0	0	0	No_Answer	No_Answer	SUBSET	NO
2	178	WILDYAM	4	0	NP	NO	LESS	0	0	0	No_Consequences	Increased_Yield	2	YES
2	179	COMPOST	27	0	SP	YES	LESS	0	0	0	Insufficient_Yield	Increased_Yield	2	YES
2	180	WILDYAM	27	0	NP	NO	LESS	0	0	0	No_Consequences	Improved_Plant_Regeneration	2	YES
2	181	WILDYAM	37	3	NC	NO	EXACT	3	3	3	Insufficient_Yield	Increased_Yield	2	NO
2	182	COMPOST	37	2	SP	NO	EXACT	2	2	2	Reduced_Plant_Growth	Improved_Plant_Growth	SUBSET	NO
2	183	COMPOST	42	2	SP	YES	EXACT	2	2	2	Insufficient_Yield	Increased_Yield	SUBSET	YES
2	184	WILDYAM	42	2	NP	NO	LESS	2	2	0	No_Yield	Increased_Yield	2	YES
2	185	COMPOST	43	0	SP	NO	LESS	0	0	0	No_Answer	Increased_Yield	SUBSET	YES
2	186	WILDYAM	43	1	NP	NO	LESS	1	1	0	Insufficient_Yield	Continous_Yield	2	YES
2	187	WILDYAM	64	2	NC	NO	MORE	2	2	2	Plant_extinction	Continous_Yield	2	NO
2	188	COMPOST	64	2	SP	YES	MORE	2	2	2	Reduced_Plant_Growth	Improved_Plant_Growth	SUBSET	YES
2	189	WILDYAM	66	1	SP	NO	EXACT	2	2	2	Reduced_Plant_Regeneration	Improved_Plant_Regeneration	SUBSET	YES
2	190	COMPOST	66	2	SP	NO	EXACT	2	2	2	Reduced_Plant_Growth	Improved_Plant_Growth	SUBSET	YES
2	191	COMPOST	71	3	SP	NO	MORE	2	2	2	Insufficient_Yield	Other_Factors	SUBSET	YES
2	192	WILDYAM	71	1	NP	NO	MORE	2	2	2	No_Yield	Increased_Yield	2	YES
2	193	COMPOST	97	2	SP	NO	EXACT	2	2	2	Reduced_Plant_Growth	Improved_Plant_Growth	SUBSET	YES
2	194	WILDYAM	97	1	NP	NO	MORE	2	2	2	Insufficient_Yield	Continous_Yield	2	NO
2	195	COMPOST	99	2	NC	NO	LESS	0	0	0	Other_Factors	Other_Factors	2	YES
2	196	WILDYAM	99	1	NP	NO	MORE	1	1	0	No_Answer	No_Answer	1	YES
2	197	WILDYAM	107	2	NP	NO	EXACT	2	1	1	Insufficient_Yield	Continous_Yield	2	NO
2	198	COMPOST	107	1	SP	NO	MORE	1	2	1	Reduced_Plant_Growth	Improved_Plant_Growth	SUBSET	NO
2	199	WILDYAM	108	2	NP	NO	MORE	2	2	2	Plant_extinction	Continous_Yield	2	NO
2	200	COMPOST	108	2	SP	NO	MORE	2	2	2	Reduced_Plant_Growth	Improved_Plant_Growth	SUBSET	NO
2	201	COMPOST	112	0	SP	NO	MORE	0	0	1	Insufficient_Yield	Increased_Yield	SUBSET	YES
2	202	WILDYAM	112	0	NC	NO	MORE	0	0	0	No_Answer	No_Answer	1	NO
2	203	COMPOST	114	1	SP	NO	EXACT	1	1	1	Reduced_Plant_Growth	Improved_Plant_Growth	SUBSET	NO
2	204	WILDYAM	114	1	SP	NO	EXACT	1	1	1	No_Yield	Continous_Yield	SUBSET	NO
2	205	COMPOST	122	0	NC	NO	EXACT	0	0	0	No_Consequences	Other_Factors	2	YES
2	206	WILDYAM	122	1	NP	NO	MORE	1	1	0	No_Answer	No_Answer	1	YES
2	207	WILDYAM	135	2	SP	NO	EXACT	2	2	2	Reduced_Plant_Regeneration	Improved_Plant_Regeneration	SUBSET	YES
2	208	COMPOST	135	2	SP	NO	EXACT	2	2	2	Reduced_Plant_Growth	Improved_Plant_Growth	SUBSET	YES
2	209	COMPOST	136	0	SP	NO	LESS	0	0	0	Other_Factors	Increased_Yield	2	NO
2	210	WILDYAM	136	0	NP	NO	LESS	0	0	0	No_Consequences	No_Answer	0	NO
2	211	WILDYAM	138	2	SP	NO	MORE	2	2	2	Plant_extinction	Increased_Yield	SUBSET	NO
2	212	COMPOST	138	2	SP	NO	EXACT	2	2	2	Reduced_Plant_Growth	Improved_Plant_Growth	SUBSET	NO
2	213	COMPOST	142	2	SP	YES	EXACT	3	3	3	Reduced_Yield	Increased_Yield	SUBSET	YES
2	214	WILDYAM	142	0	NP	NO	LESS	0	0	0	No_Yield	Continous_Yield	2	NO
2	215	COMPOST	143	2	SP	NO	EXACT	2	2	2	Reduced_Plant_Growth	Improved_Plant_Growth	SUBSET	YES
2	216	WILDYAM	143	1	NC	NO	EXACT	1	1	1	Plant_extinction	Increased_Yield	2	YES

## Sheet: Code List Data 2nd survey
CODE	DATA GATHERED	PARAMTER	DATA FORMAT	RESPONSE	QUESTION/DESCRIPTION
SURVEY	Three successive surveys	metadata, seperator	categorical, factor	1/2/3 +++ 1 - group discussion, 2 - individual interviews , 3 - individual interviews
RUN_ID	Running identification number of dataset	metadata, seperator	continous, integer	consecutive, 1- 216
COMIC	Comic type, in total 3	metadata, seperator	categorical, factor, explanatory	SAMATA, COMPOST, WILDYAM	SAMATA - Samata tree utilization / COMPOST - Compost production / WILDYAM - Wild yam harvest
RESP_ID	Identification number of respondent	metadata, seperator	continous, integer
UNDER	Understandability	response/explanatory	continous/categorical	0-3 +++ 0 - not understood, 1 -partly understood, 2 - understood, 3 - completely understood	Can you tell us the story about the comics?
NORMPRAC	Normal practise of respondent	response/explanatory	categorical	NC/NP/SP +++ NC - No cultivation,no usage, NP - Unsustainable practice, SP - Recommended practice	How do you usually cultivate vegetables (left story/right story/other……)/ collect yams / use samata trees?
INFEXT	Inference for extension	explanatory	categorical, binary	YES/NO
NOSTORY	Number of stories recognized by respondent	response/explanatory	categorical	LESS/ EXACT/MORE +++ LESS (1 story), EXACT (2 stories), MORE (more than 2 stories)	How many stories do you find on the comics?
DESC_NP	Description of story on unsustainable practice ("red story")	response/explanatory	categorical	0-3 +++ 0 - not described, 1 - partly described, 2 - described, 3 - completely described	Can you tell us the story on the left side (red story)?
DESC_SP	Description of story on recommended practice ("green story")	response/explanatory	categorical	0-3 +++ 0 - not described, 1 - partly described, 2 - described, 3 - completely described	Can you tell us the story on the right side (green story)?
DESC_DIFF	Description of differences between "red story" and "green story"	response/explanatory	categorical	0-3 +++ 0 - not described, 1 - partly described, 2 - described, 3 - completely described	What is difference between the two stories?
PERC_CONSEQ_NP	Perception of consequences of unsustainable practice ("red story")	response/explanatory	categorical	WILDYAM: Reduced_Yield, Insufficient_Yield, No_Yield, No_Consequences, Reduced_Plant_Regeneration, Plant_extinction, No_Answer	What would be the consequences if people continue to follow the "red story"?
				SAMATA: Plant_extinction, Reduced_Plant_Regeneration, Fodder_Shortage_Zebu, Reforestation	What would be the consequences if people continue to follow the "red story"?
				COMPOST: Reduced_Plant_Growth, Reduced_Yield, Insufficient_Yield, No_Yield, No_Answer, Plant_death, No_Consequences, Other_Factors	What would be the consequences if people continue to follow the "red story"?
PERC_CONSEQ_SP	Perception of consequences of recommended practice ("green story")	response/explanatory	categorical	WILDYAM: Increased_Yield, Continous_Yield, Improved_Plant_Regeneration, No_Answer_Idea, No_Changes, Other_Factors	What would be the consequences if people follow the "green story"?
				SAMATA: Improved_Plant_Growth, Continous_Harvest, Increased_Harvest, Fodder_Security_Zebu	What would be the consequences if people follow the "green story"?
				COMPOST: Improved_Plant_Growth, Continous_Harvest, Increased_Yield, Other_Factors, No_Changes, Sufficient_Yield, No_Answer_Idea	What would be the consequences if people follow the "green story"?
WILLADAP	Respondents’ willingness of adoption, SUBSET DATA - only respondents who answered NP under NORMPRAC	response/explanatory	categorical	0-2, SUBSET +++ 0 - no, 1 - undecided, 2 - yes	Now that you know a sustainable practice of samata tree usage/wild yam harvest/compost production, are you willing to change your conventional practice?
PRENC	Respondents’ prior encounter with this topic	explanatory	categorical, binary	YES/NO	Have you already seen people who use the practice recommended within this comic story?
NA - no available data

## Sheet: Data 3rd survey
SURVEY	RUN_ID	COMIC	RESP_ID	COLLECT	COLLECT_HOW	PERC_CHALLENGE_SP	PERC_OPPORT_SP	OBSERV_SP	OBSERV_SP_WHO	OBSERV_NP	OBSERV_NP_WHO	ACTION	PERS_KNOW_TRANSFER	TO_WHOM	WHY_NOT
3	1	SAMATA	1	YES	SP	NA	SAMATA_RESSOURCES	YES	VILLAGER	YES	FOREIGNER	INFORMING	YES	FAM	SUBSET
3	2	SAMATA	7	YES	SP	LAND	LIVESTOCK_PRODUCTION	YES	FAMILY_MEMBERS	YES	FOREIGNER	NOTHING	YES	FRIE	SUBSET
3	3	SAMATA	6	YES	SP	NA	LIVESTOCK_PRODUCTION	YES	VILLAGER	YES	VILLAGER	INFORMING	YES	FRIE	SUBSET
3	4	SAMATA	8	YES	SP	NONE	FODDER_AVAIL&QUAL	YES	FAMILY_MEMBERS	YES	FOREIGNER	ADVISING_SP	YES	FAM	SUBSET
3	5	SAMATA	9	YES	SP	NONE	FINANCIAL	YES	NEIGHBOUR	YES	VILLAGER	NOTHING	NO	SUBSET	NO_INTEREST
3	6	SAMATA	14	YES	SP	NONE	FINANCIAL	YES	FAMILY_MEMBERS	NO	SUBSET	SUBSET	NO	SUBSET	NO_NEED
3	7	SAMATA	16	YES	SP	NONE	FINANCIAL	YES	NEIGHBOUR	YES	VILLAGER	ADVISING_SP	YES	FAM_FRIE	SUBSET
3	8	SAMATA	18	NO	SUBSET	NONE	FODDER_AVAIL&QUAL	YES	FAMILY_NEIGH_FRIENDS	YES	FOREIGNER	NOTHING	YES	FAM	SUBSET
3	9	SAMATA	23	YES	SP	NONE	FODDER_AVAIL&QUAL	YES	FAMILY_MEMBERS	YES	NEIGHBOUR	ADVISING_SP	NO	SUBSET	NO_OCCASION
3	10	SAMATA	24	YES	SP	NONE	FODDER_AVAIL&QUAL	YES	FAMILY_MEMBERS	YES	NEIGHBOUR	NOTHING	NO	SUBSET	NO_OCCASION
3	11	SAMATA	25	YES	SP	TIME	LIVESTOCK_PRODUCTION	YES	FAMILY_MEMBERS	YES	FOREIGNER	INFORMING	YES	FAM_NEIG	SUBSET
3	12	SAMATA	36	YES	SP	NONE	FODDER_AVAIL&QUAL	YES	FAMILY_MEMBERS	YES	NEIGHBOUR	ADVISING_SP	NO	SUBSET	NO_OCCASION
3	13	SAMATA	40	YES	SP	NONE	SAMATA_RESSOURCES	YES	VILLAGER	YES	FOREIGNER	INFORMING	YES	FRIE	SUBSET
3	14	SAMATA	41	YES	SP	WATER	FODDER_AVAIL&QUAL	YES	FAMILY_MEMBERS	YES	FOREIGNER	NOTHING	YES	FRIE	SUBSET
3	15	SAMATA	41	YES	SP	WATER	FODDER_AVAIL&QUAL	YES	FAMILY_MEMBERS	YES	FAMILY_MEMBER	ADVISING_SP	YES	FAM_FRIE_NEIG	SUBSET
3	16	SAMATA	51	YES	SP	NONE	FODDER_AVAIL&QUAL	YES	FAMILY_MEMBERS	YES	FOREIGNER	ADVISING_SP	YES	FAM_NEIG	SUBSET
3	17	SAMATA	61	NO	SUBSET	NONE	COLLEC_DIST	YES	FAMILY_MEMBERS	NO	SUBSET	SUBSET	YES	FRIE_NEIGH	SUBSET
3	18	SAMATA	68	YES	SP	NA	LIVESTOCK_PRODUCTION	YES	FAMILY_MEMBERS	YES	VILLAGER	ADVISING_SP	YES	FRIE	SUBSET
3	19	SAMATA	74	YES	SP	PROTECTION	LIVESTOCK_PRODUCTION	YES	FAMILY_MEMBERS	YES	FOREIGNER	ADVISING_SP	YES	FRIE	SUBSET
3	20	SAMATA	76	YES	SP	NONE	FODDER_AVAIL&QUAL	YES	FAMILY_MEMBERS	YES	FRIENDS	ADVISING_SP	YES	FAM	SUBSET
3	21	SAMATA	79	YES	SP	NONE	FODDER_AVAIL&QUAL	YES	NEIGHBOUR	YES	NEIGHBOUR	ADVISING_SP	YES	FAM	SUBSET
3	22	SAMATA	86	YES	SP	NONE	SAMATA_RESSOURCES	YES	FAMILY_MEMBERS	NO	SUBSET	SUBSET	YES	FRIE	SUBSET
3	23	SAMATA	102	YES	SP	OTHERS	LIVESTOCK_PRODUCTION	YES	FAMILY_MEMBERS	YES	FOREIGNER	ADVISING_SP	NO	SUBSET	OTHER
3	24	SAMATA	104	YES	SP	NONE	FODDER_AVAIL&QUAL	YES	FAMILY_MEMBERS	YES	FOREIGNER	ADVISING_SP	YES	FAM_NEIG	SUBSET
3	25	SAMATA	111	YES	SP	PROTECTION	LIVESTOCK_PRODUCTION	YES	FAMILY_MEMBERS	YES	FOREIGNER	ADVISING_SP	NO	SUBSET	NO_OCCASION
3	26	SAMATA	113	NO	SUBSET	NONE	FODDER_AVAIL&QUAL	YES	FAMILY_MEMBERS	YES	FOREIGNER	ADVISING_SP	NO	SUBSET	NO_NEED
3	27	SAMATA	115	YES	SP	WATER	FODDER_AVAIL&QUAL	YES	VILLAGER	NO	SUBSET	SUBSET	YES	FRIE	SUBSET
3	28	SAMATA	119	YES	SP	NONE	FODDER_AVAIL&QUAL	YES	VILLAGER	YES	FOREIGNER	INFORMING	YES	FAM_FRIE	SUBSET
3	29	SAMATA	120	YES	SP	NONE	FODDER_AVAIL&QUAL	YES	FAMILY_MEMBERS	YES	NEIGHBOUR	NOTHING	YES	FAM_FRIE	SUBSET
3	30	SAMATA	124	YES	SP	NONE	FINANCIAL	YES	VILLAGER	YES	FOREIGNER	NOTHING	NO	SUBSET	NO_NEED
3	31	SAMATA	128	YES	SP	NONE	FODDER_AVAIL&QUAL	YES	FAMILY_MEMBERS	YES	FOREIGNER	NOTHING	YES	FAM_NEIG	SUBSET
3	32	SAMATA	129	NO	SUBSET	LAND	FODDER_AVAIL&QUAL	YES	FAMILY_MEMBERS	YES	FOREIGNER	INFORMING	YES	FRIE	SUBSET
3	33	SAMATA	131	NO	SUBSET	NONE	FODDER_AVAIL&QUAL	YES	FAMILY_MEMBERS	YES	FOREIGNER	ADVISING_SP	NO	SUBSET	OTHER
3	34	COMPOST	144	NO	SUBSET	MANURE	INCREASE_YIELD	YES	NEIGHBOUR	YES	NEIGHBOUR	ADVISING_SP	NO	SUBSET	NO_TIME
3	35	COMPOST	2	NO	SUBSET	NONE	INCREASE_YIELD	YES	FAMILY_MEMBERS	NO	SUBSET	SUBSET	NO	SUBSET	NO_OCCASION
3	36	COMPOST	3	YES	SP	WATER	INCREASE_YIELD	YES	FAMILY_MEMBERS	NO	SUBSET	SUBSET	YES	FAM	SUBSET
3	37	COMPOST	4	NO	SUBSET	WATER&SEEDS	INCREASE_YIELD	YES	FAMILY_MEMBERS	NO	SUBSET	SUBSET	NO	SUBSET	NO_NEED
3	38	COMPOST	9	NO	SUBSET	NONE	FOOD_SUPPLY&SECURITY	YES	FAMILY_MEMBERS	NO	SUBSET	SUBSET	NO	SUBSET	NO_INTEREST
3	39	COMPOST	11	NO	SUBSET	SEEDS	FINANCIAL	YES	VILLAGER	YES	FRIENDS	ADVISING_SP	YES	FAM	SUBSET
3	40	COMPOST	12	NO	SUBSET	NA	INCREASE_YIELD	YES	FAMILY_MEMBERS	YES	FRIENDS	ADVISING_SP	YES	FAM	SUBSET
3	41	COMPOST	15	NO	SUBSET	SEEDS	FOOD_SUPPLY&SECURITY	YES	FRIENDS	NO	SUBSET	SUBSET	YES	FRIE	SUBSET
3	42	COMPOST	17	NO	SUBSET	NA	FINANCIAL	YES	FAMILY_MEMBERS	NO	SUBSET	SUBSET	YES	FAM	SUBSET
3	43	COMPOST	20	NO	SUBSET	NONE	INCREASE_YIELD	YES	FRIENDS	YES	FRIENDS	NOTHING	NO	SUBSET	NO_OCCASION
3	44	COMPOST	28	NO	SUBSET	WATER&SEEDS	FINANCIAL	YES	VILLAGER	NO	SUBSET	SUBSET	YES	FAM	SUBSET
3	45	COMPOST	29	NO	SUBSET	WATER	FINANCIAL	YES	FAMILY_MEMBERS	NO	SUBSET	SUBSET	YES	FAM_FRIE	SUBSET
3	46	COMPOST	30	NO	SUBSET	NONE	FINANCIAL	YES	FAMILY_MEMBERS	YES	FAMILY_MEMBER	NOTHING	NO	SUBSET	NO_NEED
3	47	COMPOST	32	YES	IP	PROTECTION	FINANCIAL	YES	OWN_PERSON	YES	NEIGHBOUR	NA	YES	FAM_FRIE_NEIG	SUBSET
3	48	COMPOST	34	NO	SUBSET	SEEDS	NA	NO	SUBSET	NO	SUBSET	SUBSET	NO	SUBSET	NA
3	49	COMPOST	35	NO	SUBSET	SEEDS	FOOD_SUPPLY&SECURITY	YES	FAMILY_MEMBERS	YES	FRIENDS	ADVISING_SP	YES	FRIE	SUBSET
3	50	COMPOST	37	NO	SUBSET	NONE	INCREASE_YIELD	YES	NEIGHBOUR	YES	NEIGHBOUR	NOTHING	YES	FAM	SUBSET
3	51	COMPOST	38	NO	SUBSET	WATER&SEEDS	FOOD_SUPPLY&SECURITY	NO	SUBSET	YES	VILLAGER	NOTHING	NO	SUBSET	NO_NEED
3	52	COMPOST	39	NO	SUBSET	WATER	FINANCIAL	YES	FAMILY_MEMBERS	NO	SUBSET	SUBSET	YES	FAM	SUBSET
3	53	COMPOST	42	NO	SUBSET	WATER	FINANCIAL	YES	FAMILY_MEMBERS	NO	SUBSET	SUBSET	YES	FAM	SUBSET
3	54	COMPOST	44	NO	SUBSET	NONE	FINANCIAL	NO	SUBSET	YES	FAMILY_MEMBER	NOTHING	NO	SUBSET	NO_INTEREST
3	55	COMPOST	46	NO	SUBSET	NONE	INCREASE_YIELD	NO	SUBSET	NO	SUBSET	SUBSET	NO	SUBSET	NO_OCCASION
3	56	COMPOST	47	NO	SUBSET	NONE	INCREASE_YIELD	YES	FAMILY_MEMBERS	YES	FRIENDS	ADVISING_SP	NO	SUBSET	NO_OCCASION
3	57	COMPOST	48	NO	SUBSET	NONE	INCREASE_YIELD	YES	FRIENDS	NO	SUBSET	SUBSET	YES	FRIE	SUBSET
3	58	COMPOST	49	NO	SUBSET	TIME	SEEDS	YES	FAMILY_MEMBERS	NO	SUBSET	SUBSET	NO	SUBSET	NA
3	59	COMPOST	51	NO	SUBSET	NONE	INCREASE_YIELD	NO	SUBSET	YES	FAMILY_MEMBER	NOTHING	YES	FRIE_NEIGH	SUBSET
3	60	COMPOST	52	NO	SUBSET	NONE	FINANCIAL	YES	NEIGHBOUR	YES	NEIGHBOUR	ADVISING_SP	NO	SUBSET	NO_INTEREST
3	61	COMPOST	54	NO	SUBSET	NONE	INCREASE_YIELD	YES	VILLAGER	NO	SUBSET	SUBSET	YES	FRIE	SUBSET
3	62	COMPOST	55	YES	NP	NONE	INCREASE_YIELD	NO	SUBSET	YES	FAMILY_MEMBER	ADVISING_SP	YES	FAM_FRIE_NEIG	SUBSET
3	63	COMPOST	56	NO	SUBSET	NONE	INCREASE_YIELD	YES	NEIGHBOUR	YES	NEIGHBOUR	NOTHING	NO	SUBSET	OTHER
3	64	COMPOST	57	NO	SUBSET	NONE	INCREASE_YIELD	YES	FAMILY_MEMBERS	NO	SUBSET	SUBSET	YES	FAM	SUBSET
3	65	COMPOST	58	NO	SUBSET	SEEDS	NA	YES	VILLAGER	YES	VILLAGER	NOTHING	YES	FRIE	SUBSET
3	66	COMPOST	62	NO	SUBSET	MANURE	INCREASE_YIELD	YES	FAMILY_MEMBERS	YES	FRIENDS	NOTHING	YES	FRIE	SUBSET
3	67	COMPOST	64	NO	SUBSET	NONE	INCREASE_YIELD	YES	FRIENDS	YES	FRIENDS	ADVISING_SP	YES	FAM	SUBSET
3	68	COMPOST	65	NO	SUBSET	MANURE	FINANCIAL	NO	SUBSET	YES	FAMILY_MEMBER	NA	YES	FAM	SUBSET
3	69	COMPOST	66	NO	SUBSET	NONE	INCREASE_YIELD	YES	FAMILY_MEMBERS	YES	FAMILY_MEMBER	NA	YES	FAM	SUBSET
3	70	COMPOST	67	NO	SUBSET	NA	INCREASE_YIELD	YES	FAMILY_MEMBERS	YES	FRIENDS	NOTHING	NO	SUBSET	NO_NEED
3	71	COMPOST	69	NO	SUBSET	SEEDS	FINANCIAL	YES	FAMILY_MEMBERS	NO	SUBSET	SUBSET	YES	FRIE	SUBSET
3	72	COMPOST	71	NO	SUBSET	WATER&SEEDS	FOOD_SUPPLY&SECURITY	YES	FRIENDS	NO	SUBSET	SUBSET	YES	FAM	SUBSET
3	73	COMPOST	72	YES	SP	NONE	FINANCIAL	NO	SUBSET	YES	NEIGHBOUR	NOTHING	NO	SUBSET	NO_TIME
3	74	COMPOST	73	NO	SUBSET	NONE	INCREASE_YIELD	NO	SUBSET	YES	NEIGHBOUR	ADVISING_SP	YES	FRIE	SUBSET
3	75	COMPOST	75	NO	SUBSET	NONE	INCREASE_YIELD	YES	FAMILY_MEMBERS	NO	SUBSET	SUBSET	NO	SUBSET	NO_OCCASION
3	76	COMPOST	78	YES	SP	CLIMATE	FINANCIAL	YES	NEIGHBOUR	YES	FAMILY_MEMBER	NOTHING	NO	SUBSET	OTHER
3	77	COMPOST	79	NO	SUBSET	NONE	INCREASE_YIELD	NO	SUBSET	YES	FAMILY_MEMBER	NOTHING	YES	FAM	SUBSET
3	78	COMPOST	82	NO	SUBSET	WATER	NA	YES	VILLAGER	NO	SUBSET	SUBSET	NO	SUBSET	OTHER
3	79	COMPOST	84	YES	SP	WATER	INCREASE_YIELD	YES	VILLAGER	NO	SUBSET	SUBSET	YES	FAM_FRIE	SUBSET
3	80	COMPOST	85	NO	SUBSET	NONE	INCREASE_YIELD	YES	FAMILY_MEMBERS	NO	SUBSET	SUBSET	NO	SUBSET	NO_TIME
3	81	COMPOST	90	YES	SP	WATER	FINANCIAL	YES	VILLAGER	YES	VILLAGER	NA	YES	FRIE	SUBSET
3	82	COMPOST	91	NO	SUBSET	NONE	INCREASE_YIELD	YES	FAMILY_MEMBERS	YES	FAMILY_MEMBER	NOTHING	NO	SUBSET	NO_NEED
3	83	COMPOST	92	NO	SUBSET	TIME	FOOD_SUPPLY&SECURITY	YES	NEIGHBOUR	NO	SUBSET	SUBSET	NO	SUBSET	NA
3	84	COMPOST	93	NO	SUBSET	NONE	INCREASE_YIELD	YES	NEIGHBOUR	YES	FAMILY_MEMBER	NOTHING	YES	FAM	SUBSET
3	85	COMPOST	94	NO	SUBSET	NONE	INCREASE_YIELD	YES	FAMILY_MEMBERS	YES	NEIGHBOUR	NOTHING	NO	SUBSET	NO_OCCASION
3	86	COMPOST	95	NO	SUBSET	NONE	INCREASE_YIELD	YES	FAMILY_MEMBERS	YES	FAMILY_MEMBER	ADVISING_SP	NO	SUBSET	NO_OCCASION
3	87	COMPOST	96	NO	SUBSET	NONE	FINANCIAL	NO	SUBSET	YES	NEIGHBOUR	NOTHING	NO	SUBSET	NO_OCCASION
3	88	COMPOST	98	NO	SUBSET	WATER	FOOD_SUPPLY&SECURITY	YES	FAMILY_MEMBERS	NO	SUBSET	SUBSET	YES	FAM	SUBSET
3	89	COMPOST	99	NO	SUBSET	WATER&SEEDS	FINANCIAL	YES	FAMILY_MEMBERS	NO	SUBSET	SUBSET	YES	FAM	SUBSET
3	90	COMPOST	103	NO	SUBSET	NONE	INCREASE_YIELD	YES	FAMILY_MEMBERS	YES	FRIENDS	ADVISING_SP	YES	NA	SUBSET
3	91	COMPOST	104	NO	SUBSET	NONE	INCREASE_YIELD	YES	FAMILY_MEMBERS	YES	NEIGHBOUR	ADVISING_SP	YES	FAM	SUBSET
3	92	COMPOST	105	NO	SUBSET	WATER	INCREASE_YIELD	YES	FAMILY_MEMBERS	NO	SUBSET	SUBSET	YES	FAM	SUBSET
3	93	COMPOST	107	NO	SUBSET	NONE	INCREASE_YIELD	YES	FAMILY_MEMBERS	NO	SUBSET	SUBSET	YES	FAM	SUBSET
3	94	COMPOST	108	NO	SUBSET	NONE	INCREASE_YIELD	YES	NEIGHBOUR	YES	NEIGHBOUR	NOTHING	NO	SUBSET	NO_TIME
3	95	COMPOST	110	NO	SUBSET	NONE	INCREASE_YIELD	YES	NEIGHBOUR	YES	NEIGHBOUR	ADVISING_SP	NO	SUBSET	NO_NEED
3	96	COMPOST	114	NO	SUBSET	NONE	INCREASE_YIELD	YES	FAMILY_MEMBERS	YES	NEIGHBOUR	NOTHING	YES	FAM	SUBSET
3	97	COMPOST	117	YES	SP	NONE	INCREASE_YIELD	YES	VILLAGER	NO	SUBSET	SUBSET	YES	FAM_FRIE_NEIG	SUBSET
3	98	COMPOST	118	NO	SUBSET	NONE	INCREASE_YIELD	NO	SUBSET	NO	SUBSET	SUBSET	NO	SUBSET	NO_TIME
3	99	COMPOST	121	NO	SUBSET	WATER	SEEDS	YES	VILLAGER	YES	VILLAGER	NA	YES	FRIE	SUBSET
3	100	COMPOST	122	NO	SUBSET	WATER&SEEDS	FOOD_SUPPLY&SECURITY	YES	FAMILY_MEMBERS	YES	FAMILY_MEMBER	NA	YES	FRIE	SUBSET
3	101	COMPOST	125	YES	SP	WATER	INCREASE_YIELD	YES	FAMILY_MEMBERS	YES	FRIENDS	ADVISING_SP	YES	FRIE	SUBSET
3	102	COMPOST	128	NO	SUBSET	NONE	FINANCIAL	NO	SUBSET	YES	NEIGHBOUR	NOTHING	YES	FRIE_NEIGH	SUBSET
3	103	COMPOST	132	NO	SUBSET	NONE	INCREASE_YIELD	YES	FAMILY_MEMBERS	NO	SUBSET	SUBSET	NO	SUBSET	NO_OCCASION
3	104	COMPOST	134	NO	SUBSET	WATER	INCREASE_YIELD	YES	FAMILY_MEMBERS	NO	SUBSET	SUBSET	YES	FAM	SUBSET
3	105	COMPOST	135	NO	SUBSET	NONE	INCREASE_YIELD	YES	FAMILY_MEMBERS	YES	FAMILY_MEMBER	NA	YES	FAM	SUBSET
3	106	COMPOST	136	NO	SUBSET	WATER	FINANCIAL	YES	FAMILY_MEMBERS	YES	FAMILY_MEMBER	NA	YES	FAM	SUBSET
3	107	COMPOST	141	NO	SUBSET	WATER&SEEDS	FOOD_SUPPLY&SECURITY	YES	FRIENDS	NO	SUBSET	SUBSET	NO	SUBSET	NO_OCCASION
3	108	COMPOST	142	NO	SUBSET	SEEDS	FOOD_SUPPLY&SECURITY	YES	FAMILY_MEMBERS	NO	SUBSET	SUBSET	YES	FAM	SUBSET
3	109	WILDYAM	2	NO	SUBSET	NONE	FOOD_SUPPLY&SECURITY	NO	SUBSET	YES	FRIENDS	NOTHING	YES	FAM_FRIE_NEIG	SUBSET
3	110	WILDYAM	12	NA	NA	NA	NA	NA	SUBSET	NA	NA	NA	NA	NA	SUBSET
3	111	WILDYAM	20	NO	SUBSET	NONE	FOOD_SUPPLY&SECURITY	NO	SUBSET	YES	FRIENDS	NOTHING	YES	FAM	SUBSET
3	112	WILDYAM	22	NO	SUBSET	SOIL_RECOVERING	FOOD_SUPPLY&SECURITY	NO	SUBSET	YES	FRIENDS	NOTHING	NO	SUBSET	NO_OCCASION
3	113	WILDYAM	27	NO	SUBSET	WATER	INCREASE_YIELD	NO	SUBSET	YES	FRIENDS	NOTHING	YES	FAM	SUBSET
3	114	WILDYAM	29	NO	SUBSET	PEOPLE	FOOD_SUPPLY&SECURITY	YES	VILLAGER	NO	SUBSET	SUBSET	NO	SUBSET	NO_NEED
3	115	WILDYAM	37	NO	SUBSET	NONE	FOOD_SUPPLY&SECURITY	YES	NEIGHBOUR	YES	NEIGHBOUR	NOTHING	YES	FAM	SUBSET
3	116	WILDYAM	43	NO	SUBSET	PLANT_RESSOURCE	FOOD_SUPPLY&SECURITY	NO	SUBSET	YES	NEIGHBOUR	NOTHING	YES	FAM	SUBSET
3	117	WILDYAM	47	NO	SUBSET	NONE	NA	NO	SUBSET	YES	FAMILY_MEMBER	NA	NO	SUBSET	NO_OCCASION
3	118	WILDYAM	50	NO	SUBSET	NONE	FOOD_SUPPLY&SECURITY	NO	SUBSET	YES	FAMILY_MEMBER	ADVISING_SP	YES	FAM	SUBSET
3	119	WILDYAM	53	YES	NP	LACK_EXPERIENCE_TECHNIQUE	FOOD_SUPPLY&SECURITY	NO	SUBSET	YES	VILLAGER	INFORMING	NO	SUBSET	NO_NEED
3	120	WILDYAM	54	NO	SUBSET	NONE	INCREASE_YIELD	NO	SUBSET	YES	FRIENDS	NOTHING	YES	FRIE	SUBSET
3	121	WILDYAM	57	NA	NA	NA	NA	NA	SUBSET	NA	NA	NA	NA	NA	SUBSET
3	122	WILDYAM	59	YES	SP	SOIL_RECOVERING	FOOD_SUPPLY&SECURITY	YES	FAMILY_MEMBERS	YES	NEIGHBOUR	ADVISING_SP	YES	FAM	SUBSET
3	123	WILDYAM	60	NO	SUBSET	PEOPLE	INCREASE_YIELD	NO	SUBSET	YES	VILLAGER	NOTHING	NO	SUBSET	NO_NEED
3	124	WILDYAM	63	NO	SUBSET	OTHERS	FOOD_SUPPLY&SECURITY	NO	SUBSET	YES	VILLAGER	INFORMING	YES	FAM	SUBSET
3	125	WILDYAM	64	NO	SUBSET	NONE	FOOD_SUPPLY&SECURITY	NO	SUBSET	NO	SUBSET	SUBSET	YES	FAM	SUBSET
3	126	WILDYAM	66	NO	SUBSET	NONE	FOOD_SUPPLY&SECURITY	YES	NEIGHBOUR	YES	NEIGHBOUR	ADVISING_SP	YES	FAM	SUBSET
3	127	WILDYAM	70	NO	SUBSET	NOT_NP	FOOD_SUPPLY&SECURITY	NO	SUBSET	YES	FAMILY_MEMBER	NOTHING	YES	FAM	SUBSET
3	128	WILDYAM	71	NA	NA	WATER	FOOD_SUPPLY&SECURITY	NO	SUBSET	YES	FRIENDS	NOTHING	NO	SUBSET	NO_UNDERSTANDING
3	129	WILDYAM	75	NO	SUBSET	NONE	FOOD_SUPPLY&SECURITY	NO	SUBSET	YES	FRIENDS	NOTHING	NO	SUBSET	NO_OCCASION
3	130	WILDYAM	88	YES	NP	LACK_EXPERIENCE_TECHNIQUE	FOOD_SUPPLY&SECURITY	NO	SUBSET	YES	VILLAGER	NOTHING	NO	SUBSET	NA
3	131	WILDYAM	94	NO	SUBSET	NONE	NA	NO	SUBSET	YES	FAMILY_MEMBER	NA	NO	SUBSET	NO_NEED
3	132	WILDYAM	95	NO	SUBSET	NONE	FOOD_SUPPLY&SECURITY	NO	SUBSET	YES	FRIENDS	NOTHING	YES	FAM	SUBSET
3	133	WILDYAM	100	NO	SUBSET	SOIL_RECOVERING	FOOD_SUPPLY&SECURITY	YES	NEIGHBOUR	YES	FAMILY_MEMBER	NOTHING	YES	FAM	SUBSET
3	134	WILDYAM	101	YES	SP	SOIL_RECOVERING	FOOD_SUPPLY&SECURITY	YES	FAMILY_MEMBERS	NO	SUBSET	SUBSET	YES	FRIE	SUBSET
3	135	WILDYAM	105	NO	SUBSET	SOIL_RECOVERING	FOOD_SUPPLY&SECURITY	YES	FAMILY_MEMBERS	YES	FAMILY_MEMBER	NOTHING	YES	FRIE	SUBSET
3	136	WILDYAM	106	YES	NP	LACK_EXPERIENCE_TECHNIQUE	FOOD_SUPPLY&SECURITY	NO	SUBSET	YES	VILLAGER	NOTHING	YES	FAM_FRIE	SUBSET
3	137	WILDYAM	107	NO	SUBSET	NONE	FOOD_SUPPLY&SECURITY	NO	SUBSET	NO	FRIENDS	NOTHING	YES	FAM	SUBSET
3	138	WILDYAM	108	NO	SUBSET	NONE	FOOD_SUPPLY&SECURITY	NO	SUBSET	YES	FRIENDS	NOTHING	NO	SUBSET	NO_TIME
3	139	WILDYAM	112	NO	SUBSET	WATER	FOOD_SUPPLY&SECURITY	NO	SUBSET	YES	FOREIGNER	NA	YES	FAM	SUBSET
3	140	WILDYAM	114	NO	SUBSET	NONE	FOOD_SUPPLY&SECURITY	YES	NEIGHBOUR	YES	NEIGHBOUR	NOTHING	NO	SUBSET	NO_TIME
3	141	WILDYAM	117	NO	SUBSET	NONE	FOOD_SUPPLY&SECURITY	NO	SUBSET	YES	FRIENDS	NOTHING	YES	FAM_FRIE_NEIG	SUBSET
3	142	WILDYAM	123	NO	SUBSET	NOT_NP	FOOD_SUPPLY&SECURITY	NO	SUBSET	YES	VILLAGER	NOTHING	YES	FAM_FRIE	SUBSET
3	143	WILDYAM	130	YES	SP	WATER	FOOD_SUPPLY&SECURITY	YES	OWN_PERSON	YES	VILLAGER	NOTHING	YES	FAM	SUBSET
3	144	WILDYAM	132	NO	SUBSET	NONE	FOOD_SUPPLY&SECURITY	NO	SUBSET	YES	FAMILY_MEMBER	NA	NO	SUBSET	NO_OCCASION
3	145	WILDYAM	135	NO	SUBSET	NONE	FOOD_SUPPLY&SECURITY	NO	SUBSET	YES	FRIENDS	NOTHING	NO	SUBSET	NO_TIME
3	146	WILDYAM	138	NO	SUBSET	NONE	FOOD_SUPPLY&SECURITY	NO	SUBSET	YES	FRIENDS	NOTHING	YES	FAM_FRIE_NEIG	SUBSET
3	147	WILDYAM	139	YES	NP	NA	FOOD_SUPPLY&SECURITY	NO	SUBSET	YES	VILLAGER	NOTHING	YES	FAM	SUBSET
3	148	WILDYAM	142	YES	NP	OTHERS	FOOD_SUPPLY&SECURITY	NO	SUBSET	YES	FOREIGNER	NOTHING	YES	FAM	SUBSET

## Sheet: Code List Data 3rd survey
CODE	DATA GATHERED	PARAMTER	DATA FORMAT	RESPONSE	QUESTION/DESCRIPTION
SURVEY	Three successive surveys	metadata, seperator	categorical, factor	1/2/3 +++ 1 - group discussion, 2 - individual interviews , 3 - individual interviews
RUN_ID	Running identification number of dataset	metadata, seperator	continous, integer	consecutive, 1- 216
COMIC	Comic type, in total 3	metadata, seperator	categorical, factor, explanatory	SAMATA, COMPOST, WILDYAM	SAMATA - Samata tree utilization / COMPOST - Compost production / WILDYAM - Wild yam harvest
RESP_ID	Identification number of respondent	metadata, seperator	continous, integer
COLLECT	If respondent collected samata/wild yam/produced compost	seperator, response	categorical, binary	YES/NO	Have collected samata/yam since our last survey?/Have you planted vegetables or fruit trees since our last survey?
COLLECT_HOW	Collected with which practice, SUBSET DATA if COLLECT = "YES"	seperator, response	categorical	NP/SP/SUBSET, NP - unsustainable practice, SP - recommended practice	If yes, which practice did you follow? (Comparison with "red story" and "green story")
PERC_CHALLENGE_SP	Respondents’ perception on challenges in implementing recommended practice	response, explanatory	categorical	16 categories: NA, NONE, LAND, TIME, WATER, WATER&SEEDS, PROTECTION, OTHERS, SEEDS, MANURE, CLIMATE, SOIL_RECOVERING, PLANT_RESSOURCE, LACK_EXPERIENCE_TECHNIQUE, PEOPLE, NOT_NP
PERC_OPPORT_SP	Respondents’ perception on opportunities through implementing recommended practice	response, explanatory	categorical	10 categories: NA, COLECT_DIST, SAMATA_RESSOURCES, LIVESTOCK_PRODUCTION, FODDER_AVAIL&QUAL, FINANCIAL, INCREASE_YIELD, FOOD_SUPPLY&SECURITY, INCREASE_YIELD, SEEDS	What are the opportunities if people increase the yam/samata regeneration/use of manure and compost?
OBSERV_SP	Observation of people following recommended practice	response, explanatory	categorical, binary	YES/NO	Have you seen people applying the recommended practice when harvesting yams/samata/planting vegetable or fruits?
OBSERV_SP_WHO	Which person was observed?	response, explanatory	categorical	SUBSET, FAMILY_MEMBER, FRIEND, NEIGHBOUR, VILLAGER	If yes, who did you observe?
OBSERV_NP	Observation of people following unsustainable practice	response, explanatory	categorical, binary	YES/NO	Have you seen people applying the unsustainable practice shown in "red story" when harvesting yams/samata/planting vegetable or fruits?
OBSERV_NP_WHO	Which person was observed?	response, explanatory	categorical	SUBSET, FAMILY_MEMBER, VILLAGER, FOREIGNER, NEIGHBOUR, FRIEND	If yes, who did you observe?
ACTION	Spontaneous action of respondent to OBSERV_NP	response, explanatory	categorical	SUBSET, ADVISING_SP, INFORMING, NOTHING, NA	If yes, what was your spontaneous reaction?
PERS_KNOW_TRANSFER	Share of newly acquired knowledge with social environment	response, explanatory	categorical, binary	YES/NO	Have you already explained/talked about the comic to someone else?
TO_WHOM	Knowledge sharing with who, SUBSET DATA - if PERS_KNOW_TRANSFER = "YES"	response, explanatory	categorical	SUBSET, FAM, FRIE, FAM_FRIE, FAM_NEIGH, FAM_FRIE_NEIGH, FRIE_NEIGH, NA	Who did you talk to about it?
WHY_NOT	Reason for no knowledge sharing, SUBSET DATA - if PERS_KNOW_TRANSFER = "NO"	response, explanatory	categorical	SUBSET, NO_INTEREST, NO_NEED, NO_OCCASION, NO_TIME, NO_UNDERSTANDING, OTHER, NA	If not, what were the reasons you didn't share the knowledge?
NA - no available data
